# Supplementary material for: In silico unwinding of Caenorhabditis elegans microRNA duplexes to evaluate thermodynamic end stabilities improves predictions of microRNA strand selection
Source: RNA Biol. 2026 Mar 24;23(1):1–18. doi: 10.1080/15476286.2026.2649359 (PMC13048549; doi:10.1080/15476286.2026.2649359)
Supplement: FileS1.txt [file KRNB_A_2649359_SM8241.txt]

>cel-let-7 MI0000001 Caenorhabditis elegans let-7 stem-loop
UACACUGUGGAUCCGGUGAGGUAGUAGGUUGUAUAGUUUGGAAUAUUACCACCGGUGAAC
UAUGCAAUUUUCUACCUUACCGGAGACAGAACUCUUCGA
>cel-lin-4 MI0000002 Caenorhabditis elegans lin-4 stem-loop
AUGCUUCCGGCCUGUUCCCUGAGACCUCAAGUGUGAGUGUACUAUUGAUGCUUCACACCU
GGGCUCUCCGGGUACCAGGACGGUUUGAGCAGAU
>cel-mir-1 MI0000003 Caenorhabditis elegans miR-1 stem-loop
AAAGUGACCGUACCGAGCUGCAUACUUCCUUACAUGCCCAUACUAUAUCAUAAAUGGAUA
UGGAAUGUAAAGAAGUAUGUAGAACGGGGUGGUAGU
>cel-mir-2 MI0000004 Caenorhabditis elegans miR-2 stem-loop
UAAACAGUAUACAGAAAGCCAUCAAAGCGGUGGUUGAUGUGUUGCAAAUUAUGACUUUCA
UAUCACAGCCAGCUUUGAUGUGCUGCCUGUUGCACUGU
>cel-mir-34 MI0000005 Caenorhabditis elegans miR-34 stem-loop
CGGACAAUGCUCGAGAGGCAGUGUGGUUAGCUGGUUGCAUAUUUCCUUGACAACGGCUAC
CUUCACUGCCACCCCGAACAUGUCGUCCAUCUUUGAA
>cel-mir-35 MI0000006 Caenorhabditis elegans miR-35 stem-loop
UCUCGGAUCAGAUCGAGCCAUUGCUGGUUUCUUCCACAGUGGUACUUUCCAUUAGAACUA
UCACCGGGUGGAAACUAGCAGUGGCUCGAUCUUUUCC
>cel-mir-36 MI0000007 Caenorhabditis elegans miR-36 stem-loop
CACCGCUGUCGGGGAACCGCGCCAAUUUUCGCUUCAGUGCUAGACCAUCCAAAGUGUCUA
UCACCGGGUGAAAAUUCGCAUGGGUCCCCGACGCGGA
>cel-mir-37 MI0000008 Caenorhabditis elegans miR-37 stem-loop
UUCUAGAAACCCUUGGACCAGUGUGGGUGUCCGUUGCGGUGCUACAUUCUCUAAUCUGUA
UCACCGGGUGAACACUUGCAGUGGUCCUCGUGGUUUCU
>cel-mir-38 MI0000009 Caenorhabditis elegans miR-38 stem-loop
GUGAGCCAGGUCCUGUUCCGGUUUUUUCCGUGGUGAUAACGCAUCCAAAAGUCUCUAUCA
CCGGGAGAAAAACUGGAGUAGGACCUGUGACUCAU
>cel-mir-39 MI0000010 Caenorhabditis elegans miR-39 stem-loop
UAUACCGAGAGCCCAGCUGAUUUCGUCUUGGUAAUAAGCUCGUCAUUGAGAUUAUCACCG
GGUGUAAAUCAGCUUGGCUCUGGUGUC
>cel-mir-40 MI0000011 Caenorhabditis elegans miR-40 stem-loop
UCCUGUCCGCACCUCAGUGGAUGUAUGCCAUGAUGAUAAGAUAUCAGAAAUCCUAUCACC
GGGUGUACAUCAGCUAAGGUGCGGGUACAGGU
>cel-mir-41 MI0000012 Caenorhabditis elegans miR-41 stem-loop
GGGUCCCAGAGACCUUGGUGGUUUUUCUCUGCAGUGAUAGAUACUUCUAACAACUCGCUA
UCACCGGGUGAAAAAUCACCUAGGUCUGGAGCCUCCU
>cel-mir-42 MI0000013 Caenorhabditis elegans miR-42 stem-loop
UUCGCGGACCUUUGUGGGUGUUUGCUUUUUCGGUGAAGUUGUCUUCCGUAGCUUCUUCUU
CACCGGGUUAACAUCUACAGAGGUCCAAAAAGGGG
>cel-mir-43 MI0000014 Caenorhabditis elegans miR-43 stem-loop
UAUUGGCACUAGUCGCCCGUGACAUCAAGAAACUAGUGAUUAUGCCAAACCACAGGGACA
UAUCACAGUUUACUUGCUGUCGCGGGCGGUGCUGAGUU
>cel-mir-44 MI0000015 Caenorhabditis elegans miR-44 stem-loop
GAGAAAAUGGCCAAUCUGGAUGUGCUCGUUGGUCAUAGACGUCAACACGAACUGUUCAUA
UGACUAGAGACACAUUCAGCUUGGCCUGCUUCUCUA
>cel-mir-45 MI0000016 Caenorhabditis elegans miR-45 stem-loop
CACCAUGUGCCACGCUGGAUGUGCUCGUUAGUCAUAAUAUCCUCCACAAAGCAAGGACUA
UGACUAGAGACACAUUCAGCUUGGCGCCGAAUGCAU
>cel-mir-46 MI0000017 Caenorhabditis elegans miR-46 stem-loop
CUGAGGUGAAGCUGAAGAGAGCCGUCUAUUGACAGUUCAAGACCACGAGUCGUUGUGUGC
UGUCAUGGAGUCGCUCUCUUCAGAUGAUCCGGUCAAU
>cel-mir-47 MI0000018 Caenorhabditis elegans miR-47 stem-loop
GAGAGCCGACUGAAACUGAAGAGAGCAGUCUAUUGACAGUCGGUUACUCGAAAUCUUUAC
UGUCAUGGAGGCGCUCUCUUCAGAUGAUGUCUGGCCC
>cel-mir-48 MI0000019 Caenorhabditis elegans miR-48 stem-loop
AAACUCCCGGGAACUUGAGGUAGGCUCAGUAGAUGCGAAUUGAACGGUAUCUCACAUCCA
CCAGCCUAGCUCGCAUUCCCAGAGUUUACGGUAUUGUU
>cel-mir-49 MI0000020 Caenorhabditis elegans miR-49 stem-loop
UUUUGAAAAAGACCACCGUCCGCAGUUUGUUGUGAUGUGCUCCAAGCAAUCAUGAGUCUG
AAGCACCACGAGAAGCUGCAGAUGGAGGUUCUGAUUU
>cel-mir-50 MI0000021 Caenorhabditis elegans miR-50 stem-loop
CUGCCCGCCGGCCGCUGAUAUGUCUGGUAUUCUUGGGUUUGAACUUCCAGCGUUGAACCC
GCAUAUUAGACGUAUCGACGGCCGGCGGGGCAGGUAAUG
>cel-mir-51 MI0000022 Caenorhabditis elegans miR-51 stem-loop
GUCCGAAAAGUCCGUCUACCCGUAGCUCCUAUCCAUGUUACUGGUCAAAAAGUGAACAUG
GAAGCAGGUACAGGUGCACGGCGAGUAGGGUCAUGAAGCU
>cel-mir-52 MI0000023 Caenorhabditis elegans miR-52 stem-loop
UCCAACUCUAACAGUCCACCCGUACAUAUGUUUCCGUGCUUGACAGCGAAGCUCAAUCAC
GUUACAAUGAAAGGGUAGCCGGUUAUUGAAGUUGGGUCUU
>cel-mir-53 MI0000024 Caenorhabditis elegans miR-53 stem-loop
CCGAUUCUGACAGUCCACCCGUACAUUUGUUUCCGUGCUUGACUUCAAAGCUCAAUCACG
GCACAAUAUAUGGGUCGCCAGUCAUUGUAGUCGGAAUUU
>cel-mir-54 MI0000025 Caenorhabditis elegans miR-54 stem-loop
GUGAGUCGCGCUCUGACUAGGAUAUGAGACGACGAGAACAUUGCUUUUUUAAAAGACUUG
UACCCGUAAUCUUCAUAAUCCGAGUCAGGGCUAGCUGAC
>cel-mir-55 MI0000026 Caenorhabditis elegans miR-55 stem-loop
AGAUUUGGAACUUAAUGGGACUCGGCAGAAACCUAUCGGUUAUACUUUUUGGAUAUGCUA
UACCCGUAUAAGUUUCUGCUGAGCCCCUUAUUCCUGUU
>cel-mir-56 MI0000027 Caenorhabditis elegans miR-56 stem-loop
GAGCCAGUGUCUGUUCUUGGCGGAUCCAUUUUGGGUUGUACCUCAUCCUAAAUUUGACGG
UACCCGUAAUGUUUCCGCUGAGAACCGACUGUGCACC
>cel-mir-57 MI0000028 Caenorhabditis elegans miR-57 stem-loop
AUCGACAUGCUCGUCUACCCUGUAGAUCGAGCUGUGUGUUUGAAACAAUCAUACACGAGC
UAGACUACAAGGUGCACGAACAAACCGAAGAUUUAUGAA
>cel-mir-58a MI0000029 Caenorhabditis elegans miR-58 stem-loop
GCUCGUCAUAUCCAUUGCCCUACUCUUCGCAUCUCAUCACUUCGUCCAAUACCAUAGGGA
UGAGAUCGUUCAGUACGGCAAUGGACUGAGCUAGAGU
>cel-mir-59 MI0000030 Caenorhabditis elegans miR-59 stem-loop
AGUUGAUCUAGAUAUGACAUCGUCCUGAAAACGAAACGGAACAAAAGUUCAAGAUAUUGA
UUUCGAAUCGUUUAUCAGGAUGAUGUGAUUAAAAUCAACU
>cel-mir-60 MI0000031 Caenorhabditis elegans miR-60 stem-loop
CUCGAAAACCGCUUGUUCUUGAACUGGAAGAGUGCCAUAAAAUCAUGACAAAGUACGUGA
UAUUAUGCACAUUUUCUAGUUCAAGACUUGAGAAAUCG
>cel-mir-61 MI0000032 Caenorhabditis elegans miR-61 stem-loop
UUCCAUUAUCGCUGAACCUCGAGAUGGGUUACGGGGCUUAGUCCUUCCUCCGUAUGGCAA
UGACUAGAACCGUUACUCAUCUCGAGGUUUCGGUGAU
>cel-mir-62 MI0000033 Caenorhabditis elegans miR-62 stem-loop
GUGAGUUAGAUCUCAUAUCCUUCCGCAAAAUGGAAAUGAUAUGUAAUCUAGCUUACAG
>cel-mir-63 MI0000034 Caenorhabditis elegans miR-63 stem-loop
UCAACAAGCAGACACAAUUUCUAACUCGUCGGUAGUCAUCGUUCUAGCUGAAAAGGACAC
UAUGACACUGAAGCGAGUUGGAAAUAGUGGUUCUACUUGAGCAA
>cel-mir-64 MI0000035 Caenorhabditis elegans miR-64 stem-loop
CUCCCCGCUGACCUCGCCGAAUAUGACACUGAAGCGUUACCGAACCGUUUUCCCACACCU
GGAUUCGGUGCAACGAUCAGUGGCAUGCUCGGCUAGCGCCAGUUAAGUAU
>cel-mir-65 MI0000036 Caenorhabditis elegans miR-65 stem-loop
AUGGAGCCUUCGCCGAUUAUGACACUGAAGCGUAACCGAACACCAUAUUUUGAGAUUCUG
CUACGCGCAGUGCCAUGCUCGGCGCGUUGGCUCCAUUAAA
>cel-mir-66 MI0000037 Caenorhabditis elegans miR-66 stem-loop
CCACAAAAAUGCCAUACAUGACACUGAUUAGGGAUGUGAUGAAUGUUAAGAUCCCGAUCA
AAUUCCUAACGGUGUCAAACAUGGCGUAUGUGGUUGUAG
>cel-mir-67 MI0000038 Caenorhabditis elegans miR-67 stem-loop
GAUCAAAGAUUCGUCGAUCCGCUCAUUCUGCCGGUUGUUAUGCUAUUAUCAGAUUAAGCA
UCACAACCUCCUAGAAAGAGUAGAUCGAUUUUAAAACUU
>cel-mir-70 MI0000041 Caenorhabditis elegans miR-70 stem-loop
UCAAAAUAAAACGAUGAAAACUAUCGAAAUACUAUCGACGAAUAACACUUAUGAAGAAAU
GUAAUACGUCGUUGGUGUUUCCAUAGUUUGAAUUGUUUAU
>cel-mir-71 MI0000042 Caenorhabditis elegans miR-71 stem-loop
GUCUGCUCUGAACGAUGAAAGACAUGGGUAGUGAGACGUCGGAGCCUCGUCGUAUCACUA
UUCUGUUUUUCGCCGUCGGGAUCGUGACCUGGAA
>cel-mir-72 MI0000043 Caenorhabditis elegans miR-72 stem-loop
AGGUCCCGUCAGAGCUAGGCAAGAUGUUGGCAUAGCUGAAUGAUCGCUAUAACAACUAUC
AGCUUCGCCACAUUCUGCCACGCACUGAUGUGAGGACCU
>cel-mir-73 MI0000044 Caenorhabditis elegans miR-73 stem-loop
CAGUGAGAGUCCCACACACGACUGGACUUCCAUAUCGAGCCACAGCUAUCAACGAAUUUG
CUGGCAAGAUGUAGGCAGUUCAGUUGUGCGUUUAUGGAG
>cel-mir-74 MI0000045 Caenorhabditis elegans miR-74 stem-loop
AAAUGGUUCAAAAAACGUUCGGGCUUCCAUCUCUUUCCCAGCCUACAUCUCAACCUGGGC
UGGCAAGAAAUGGCAGUCUACACGUUUUUCAACCAAA
>cel-mir-75 MI0000046 Caenorhabditis elegans miR-75 stem-loop
UUCUUGUUGCUUUGAAGAAUUGCAGUCGGUUGCAAGCUUAAAUACAAAUCCGAAUUGUUA
UUAAAGCUACCAACCGGCUUCAAGUCUGAAAGAGCAG
>cel-mir-76 MI0000047 Caenorhabditis elegans miR-76 stem-loop
AUUUCAGCUCCUGUCUGGGCUUCACAAUAGUCGAAUACCUUAAAUUUCAAAAUUUGGAUA
UUCGUUGUUGAUGAAGCCUUGAUGGGGGUGAGAAAGA
>cel-mir-77 MI0000048 Caenorhabditis elegans miR-77 stem-loop
GCAUCUGCCAAACCGCCCGUUUGGAUGGUUGUGCUCUGAGGAAAUACGCACAGAAUGUCA
UUUCAUCAGGCCAUAGCUGUCCAAAUUGGUAUAGAGUUUG
>cel-mir-78 MI0000049 Caenorhabditis elegans miR-78 stem-loop
AAUAAAAUAUAUUGUUUCAUAGUGUCCGUAAAAUAACUAGAUUUAUUUUGUAAAAACUAU
UGGAGGCCUGGUUGUUUGUGCUGGAAUGUUUCGAGA
>cel-mir-79 MI0000050 Caenorhabditis elegans miR-79 stem-loop
UAGUAGACAUUCUCCGAUCUUUGGUGAUUCAGCUUCAAUGAUUGGCUACAGGUUUCUUUC
AUAAAGCUAGGUUACCAAAGCUCGGCGUCUUGAUCUAC
>cel-mir-80 MI0000051 Caenorhabditis elegans miR-80/miR-227 stem-loop
AUGGACACUCGUUCGCUCAGCUUUCGACAUGAUUCUGAACAAUCCGCAAGCCCAUGUUGU
UGAGAUCAUUAGUUGAAAGCCGAAUGAUCAGAGAUAUC
>cel-mir-81 MI0000052 Caenorhabditis elegans miR-81 stem-loop
AUCAGUGCCAUCGUGCCCAACAGUCGGUUUUCACCGUGAUCUGAGAGCAAUCCAAAAAUG
CUUUUCUGAGAUCAUCGUGAAAGCUAGUUGUUGGUCUACGGGCUUUUG
>cel-mir-82 MI0000053 Caenorhabditis elegans miR-82 stem-loop
GAAAUAGGUUCUUUUAGCAACCGGUUUUCUCUGUGAUCUACAGAAUGACAGCUAAUCGUC
UGAGAUCAUCGUGAAAGCCAGUUGUUUUUAUGAACUC
>cel-mir-83 MI0000054 Caenorhabditis elegans miR-83 stem-loop
AGCACCACUCGGAACCACUGAAUUUAUGUGUGUACUUGACGGCCAACAAGAGCAUCGAUC
UAGCACCAUAUAAAUUCAGUAAUUUCGCGUCGAGAGCU
>cel-mir-84 MI0000055 Caenorhabditis elegans miR-84 stem-loop
GUGGCAUCUGAGGUAGUAUGUAAUAUUGUAGACUGUCUAUAAUGUCCACAAUGUUUCAAC
UAACUCGGCUGUUCU
>cel-mir-85 MI0000056 Caenorhabditis elegans miR-85 stem-loop
UAUAGAAUUUUGGCGUCGGAGCCCGAUUUUUCAAUAGUUUGAAACCAGUGUACACAUAAA
UGGUUACAAAGUAUUUGAAAAGUCGUGCUCUGAAAAUGAAUUCUUA
>cel-mir-86 MI0000057 Caenorhabditis elegans miR-86 stem-loop
CGUGUCCACGCCGUCUAAGUGAAUGCUUUGCCACAGUCUUCGAUGUUCUGAAAUGAAGCC
UGGGCUCAGAUUCGCUUAGGCCGGAGUUUGACACGGCA
>cel-mir-87 MI0000058 Caenorhabditis elegans miR-87 stem-loop
GGUUGUGCCAUCCGGCCGCCUGAUACUUUCGUCUCAACCUCGCUGUCAGAUUGGUCGUAG
GUGAGCAAAGUUUCAGGUGUGCCGGAACACACCC
>cel-mir-90 MI0000059 Caenorhabditis elegans miR-90 stem-loop
GGGCGCCAUUUCGAGCGGCUUUCAACGACGAUAUCAACCGACAACUCACACUUUUGCGUG
UUGAUAUGUUGUUUGAAUGCCCCUUGAAUUGGAUGCCA
>cel-mir-124 MI0000302 Caenorhabditis elegans miR-124 stem-loop
GUCCCACUUGUCAUCUGGCAUGCACCCUAGUGACUUUAGUGGACAUCUAAGUCUUCCAAC
UAAGGCACGCGGUGAAUGCCACGUGGCCAUGAUGGG
>cel-mir-228 MI0000303 Caenorhabditis elegans miR-228 stem-loop
CCUUAUCCCGUUCGCAAUGGCACUGCAUGAAUUCACGGCUAUGCAUAACGACAGACCGCG
GAUCAUACGGUACCAUAGCGGACGGUGAUGAGGUUAAU
>cel-mir-229 MI0000304 Caenorhabditis elegans miR-229 stem-loop
CGCCGGCAAUGACACUGGUUAUCUUUUCCAUCGUGGAAUGCCCCCCAUUGAUUUUUUCCC
CUUUUCGGGGGGAAAAAAUUGGAAACGAGAAAGGUAUCGGGUGUCAUAGCCGGCG
>cel-mir-230 MI0000305 Caenorhabditis elegans miR-230 stem-loop
UUGAUGUAAUGCCGUCACUUGGUCGGCGAUUUAAUAUUAUCAGAACAUAGGAAAUUGUUA
GUAUUAGUUGUGCGACCAGGAGACGGUAUUCGCAUAUU
>cel-mir-231 MI0000306 Caenorhabditis elegans miR-231 stem-loop
UAGCACCACAGGUUGUUCUGACUGUUUCAAAAGCUUGUAGUAUCUUAAUAAAUAAACAUA
UAAGCUCGUGAUCAACAGGCAGAACAACUCGGUUUUGUG
>cel-mir-232 MI0000307 Caenorhabditis elegans miR-232 stem-loop
AAGUUCAAUUUUUGGAUCCCUGCAGUUUCGAUGAUUUUAUCCUUAAUUCUGAAGAUGUGA
UAAAUGCAUCUUAACUGCGGUGAUCUAGAUCAUGAACA
>cel-mir-233 MI0000308 Caenorhabditis elegans miR-233 stem-loop
AUAUAGCAUCUUUCUGUCUCGCCCAUCCCGUUGCUCCAAUAUUCUAACAACAAGUGAUUA
UUGAGCAAUGCGCAUGUGCGGGAUAGACUGAUGGCUGC
>cel-mir-234 MI0000309 Caenorhabditis elegans miR-234 stem-loop
CAAAAAAUGAUCAAACGGUAUUCCAGAGUUGAUAAUAAAAAUGCGUCAGUCCGCAAUCUA
UUAUUGCUCGAGAAUACCCUUUGACUACUAUGUGUA
>cel-mir-235 MI0000310 Caenorhabditis elegans miR-235 stem-loop
UCCGAAGAUAUCAGGAUCAGGCCUUGGCUGAUUGCAAAAUUGUUCACCGUGAAAAUUAAA
UAUUGCACUCUCCCCGGCCUGAUCUGAGAGUAAGGCG
>cel-mir-236 MI0000311 Caenorhabditis elegans miR-236 stem-loop
UCGGUGACCGAUGUCCAGCGUCUUACCUGUUCAAUAUUUAGACUGACUAUCAAAGAGAUC
UAAUACUGUCAGGUAAUGACGCUGGAUUGUCAUGUCAU
>cel-mir-237 MI0000312 Caenorhabditis elegans miR-237 stem-loop
UUCUACAUUGCGUGGUCCCUGAGAAUUCUCGAACAGCUUCAAAGUGUUCAAGCUGUCGAG
UUUUGUCAAGGACCAAACAAUAGAAGAUCACUUGGGAAC
>cel-mir-238 MI0000313 Caenorhabditis elegans miR-238 stem-loop
UCUCCAUUGACUGUUUGGAUGUUCUCGGACGUUCAAAGCUACAUCCAACAAAUUGGUAGC
UUUGUACUCCGAUGCCAUUCAGAUAGUUAUGAGCCAUG
>cel-mir-239a MI0000314 Caenorhabditis elegans miR-239a stem-loop
UACACGUUUGCAAUUUUUGUACUACACAUAGGUACUGGACAAUUUUCAAAAUAUAUCCAG
UGUCUAGUCUAGUGCAAACAUUGCUCGGUGUUGUUUGA
>cel-mir-239b MI0000315 Caenorhabditis elegans miR-239b stem-loop
GCGACAGAUGCAAUUUUUGUACUACACAAAAGUACUGGUCAUUUAAGUUGAGGCUCAGCA
CUUUUGUGGUGUGCAAAAAUGGCAAGUUGCUUUUAUCU
>cel-mir-240 MI0000316 Caenorhabditis elegans miR-240 stem-loop
UUGUUAGAAACUUUUUCAAAUCGAGGAUUUUGAGACUAGAAUGCUUGAAUUGUACUAGCA
UACUGGCCCCCAAAUCUUCGCUUAGAAAUACAGUUCA
>cel-mir-241 MI0000317 Caenorhabditis elegans miR-241 stem-loop
CGGGGGUGUCAAAGUUGAGGUAGGUGCGAGAAAUGACGGCAUCCAUAUAGUAAUCGUUCA
UUGUCUCUCAGCUGCUUCAUCUGUGACAUGGCUACG
>cel-mir-242 MI0000318 Caenorhabditis elegans miR-242 stem-loop
UGGCUCGCGAGAGUAUUGCGUAGGCCUUUGCUUCGAGAGAGAAGCUUCAGUUCGCAGCAA
UAUCCUCCGCAAAACUUUCCCCGGCUAUGCAAAAAA
>cel-mir-243 MI0000319 Caenorhabditis elegans miR-243 stem-loop
UGUUCACGCAUAAGCCUGAUAUCUCGGUGCGAUCGUACCGUAUCGCUCACACUUAGAUUA
CGGUACGAUCGCGGCGGGAUAUCAGGUACGUGAUUGGA
>cel-mir-244 MI0000320 Caenorhabditis elegans miR-244 stem-loop
CUCCAUAUCUCAAUCUCUUUGGUUGUACAAAGUGGUAUGGCUCAUCGAAUAAGCACAUAC
UGCUUUUCAGCUAAAGGAAUUGAGAUUUUGUAGGCUUUU
>cel-mir-245 MI0000321 Caenorhabditis elegans miR-245 stem-loop
CUGAAUUCAAUGUUGGAGAGCUAUUUGCAAGGUACCUAAUUGUUUGAUUAUUGAUUCUCA
AUUGGUCCCCUCCAAGUAGCUCUAUUGCAUUGUUUGC
>cel-mir-246 MI0000322 Caenorhabditis elegans miR-246 stem-loop
AUCUGAAUUAUAAAACAUCGCCUAACCGUUGUCAUGUAAUAUUUCCCAGAGAAAAUGAUA
UUACAUGUUUCGGGUAGGAGCUGUUCAAACUUUGGAC
>cel-mir-247 MI0000323 Caenorhabditis elegans miR-247 stem-loop
AUUACCAGCUAUUUUCCAAGUAGAGAAAAGUUUCUAAUUACCCAUCAUGCACAAAUGUGG
UGACUAGAGCCUAUUCUCUUCUUGGAAAAGUGGCGACU
>cel-mir-248 MI0000324 Caenorhabditis elegans miR-248 stem-loop
UUUCCCGGCUGCAACUACGGUAAGCGGUAUCCAGCCGAUGUUUUCAAUACUGCAUUUGAA
UACACGUGCACGGAUAACGCUCAUUGUUUUUCGCAUGC
>cel-mir-249 MI0000325 Caenorhabditis elegans miR-249 stem-loop
AUACUCUUGAACGACUAGCAACGCACAAACGUCUUCUGUGCGACAACAUCUGAAUGUUUG
UCACAGGACUUUUGAGCGUUGCCAGUCGAAAGAGGAA
>cel-mir-250 MI0000326 Caenorhabditis elegans miR-250 stem-loop
AGGGUCUUCGGACCACGCCUUCAGUUGCCUCGUGAUCCGCCAAACACAAUAAAUGGACGA
AUCACAGUCAACUGUUGGCAUGGUGCUCGUACCCAUUUU
>cel-mir-251 MI0000327 Caenorhabditis elegans miR-251 stem-loop
ACUUUCAAUGACCCCUUGUUAAGUAGUGGUGCCGCUCUUAUUAGGUUGAAAAGUAAUAAG
AGUAGUUCACUACUUAUCAAGGUGAAAUUUGAAAUUU
>cel-mir-252 MI0000328 Caenorhabditis elegans miR-252 stem-loop
UCCAGGGGUCUCUUUCAGUUAUAAGUAGUAGUGCCGCAGGUAACCGCCAGUCUAAAAGGC
UUACCUACUGCCUUCUGCUUAAAAUUGAAAUAUUGAUG
>cel-mir-253 MI0000329 Caenorhabditis elegans miR-253 stem-loop
GAAUUGUUCCGAUCGCCGCUCUUUUCACACACCUCACUAACACUGACCACCGAUGCAUAG
AUGUUAGUAGGCGUUGUGGGAAGGGCGGCGACAGUGAACGUCGUUUC
>cel-mir-254 MI0000330 Caenorhabditis elegans miR-254 stem-loop
ACUAUGCAUAUUGCCGCCUACAGAAGCAUAGAUUUCCACAAACCAUUCGAGGUGUUUGUG
CAAAUCUUUCGCGACUGUAGGCGGCGAACAUGCAGUUUUU
>cel-mir-255 MI0000331 Caenorhabditis elegans miR-255 stem-loop
CAGUGGUUCGACUAAAUUUUGGAGGUAAGAAAUCUUUGUAGUUCUCCGUAUUGUGACGUG
AAAACUGAAGAGAUUUUUUACAGACUUCACAAAUUUGAAAUAUAUUCCUG
>cel-mir-256 MI0000333 Caenorhabditis elegans miR-256 stem-loop
GCAAGGAGUGCAGAGGCUUACUAUGAGACGGUCAAGAGGCGCCUCCGUCACGUGGAUACG
UCGGGUGGAAUGCAUAGAAGACUGUACUCAAAAAAUUUUAC
>cel-mir-259 MI0000336 Caenorhabditis elegans miR-259 stem-loop
UCAGUCAUUGAAACGAGUAAAUCUCAUCCUAAUCUGGUAGCAUCUUUCGAACCUUGCCAC
CGAUUUGGCAUGGGAUUGACUUGUUAAAUAGUGACUUUUUU
>cel-mir-261 MI0000338 Caenorhabditis elegans miR-261 stem-loop
UGAUGGCUUUUCUGGAUUUGUUCCCUUCACGUGUAGAAAGAAACGAGCAAAAAAAAUCUU
AGUGUUAGCUUUUUAGUUUUCACGGUGAAUAUGGAUAUU
>cel-mir-264 MI0000344 Caenorhabditis elegans miR-264 stem-loop
UGGCGGCGGUCGACAUGUACAUAUCACCAGUCUGGCUUUUCCCGUUUCCGCGAGCAAGCG
GCGGGUGGUUGUUGUUAUGGGAUACCGGAGCCA
>cel-mir-265 MI0000345 Caenorhabditis elegans miR-265 stem-loop
GGUUUGACUUACCCCCUCCUUCCGCUGGCCGCCGUUUUUAUUAUGAACUUGAUGUGGUUU
GAGGGAGGAAGGGUGGUAUUUGAACC
>cel-mir-266 MI0000346 Caenorhabditis elegans miR-266 stem-loop
UGUCUAAACUUGGGCAAAAGUUAGGCAAGACUUUGGCAAAGCUUGAAUCCAAGUUUUGCC
AAAGUUUUGCCCAACUUUUGCCCAAAUUCAGCCA
>cel-mir-267 MI0000347 Caenorhabditis elegans miR-267 stem-loop
UAAAAGUUUCAAAACCCCGUGAAGUGUCUGCUGCAAUCUAAAUUUUUAGAUAUAGAUGCA
GUCGACUCUUCAUUGGGUUUUCAGGAACCCGUA
>cel-mir-268 MI0000348 Caenorhabditis elegans miR-268 stem-loop
GGAAGUGGCUUUGAAGCGGCAAGAAUUAGAAGCAGUUUGGUGUCAGACACACUACUCACU
CACUGCUUCUUGUUUUUUCUGCUUUCUUUGCUUUU
>cel-mir-269 MI0000349 Caenorhabditis elegans miR-269 stem-loop
GGGCAAAAGUUGGGCAAGACUCUGGCAAAACUUGGAUUUAUGCUGCGCCAAAGUUUAACC
CAAGUUUGACCCAACUCUUGUCAAAUUUUUGUCC
>cel-mir-270 MI0000350 Caenorhabditis elegans miR-270 stem-loop
GUCGCUAGCCUCUUUACCUGCCUACACACCUUUCUGCCUACGUGGCACAUUGGUAGGCAA
GAGGGCAUGAUGUAGCAGUGGAGAUGGACUGCCAC
>cel-mir-271 MI0000351 Caenorhabditis elegans miR-271 stem-loop
AAUAGAAAACGGGGCCCGCCGGCUCGCCGGGUGGAAAGCAUUCGACAGCAAGACGUGUUU
UUCAAUCUGCGACUCGGCGAUUCCCAUCAUCACU
>cel-mir-272 MI0000352 Caenorhabditis elegans miR-272 stem-loop
CGCAGGCACGUGCAGGUAUGUAGGCAGGCGUAGGCCCGUAGGCAAGUGUAGGUCUGCAGG
CAUGAAUGUAGGCAUGGGUGUUUGGAAGACCUGCG
>cel-mir-273 MI0000353 Caenorhabditis elegans miR-273 stem-loop
ACCUCGUUUUGGGAGCAGCCGGCAUUUUACGGGCUACACUUUUUUUAAAAUUGAUGUGUG
CCCGUACUGUGUCGGCUGCUUUGAAAAUUUCGGU
>cel-mir-354 MI0000753 Caenorhabditis elegans miR-354 stem-loop
CAGAGCCGACUAAGCACCUUGGUGCGGCUGCAGACGGGUAUCCGGCUCGACGUUCAUACA
UCACGACUUCUUUCCUUUUACCUUGUUUGUUGCUGCUCCUAUUGGUUUUG
>cel-mir-355 MI0000754 Caenorhabditis elegans miR-355 stem-loop
AAUAAUGUCAAGAAUUGAAUGGUUUGUUUUAGCCUGAGCUAUGAGUCAUCGGAAUAUGCA
UAGCUUCUUGCUAAAACAUGCCAAUCAAUCUUAAUUGACGAAGUUUUUGA
>cel-mir-356a MI0000755 Caenorhabditis elegans miR-356 stem-loop
UAAAGUUUCCUUGAGAACAAUGUGGUUGAGCAACGCGAACAAAUCAUCAAUGUAAAUUUC
AGCGGAUUCGUUACGACGUGUCUCACCACAUCGUUAGUAGGAUUUCAGAA
>cel-mir-357 MI0000756 Caenorhabditis elegans miR-357 stem-loop
ACGCUGUACUACUCACCAGCGGAUCCCUACAACGCUGCGCAUAUGCAUGAACACAAUGAA
AAUGUAAAUGCCAGUCGUUGCAGGAGUUCGCAUACAGUAGUAAAAUGCGC
>cel-mir-358 MI0000757 Caenorhabditis elegans miR-358 stem-loop
AAACUCGCGACGGCUGGCGACCUGGCCAGGCAUUCCAACUGUCAAACUUACAAAGCUUUC
UCGACAAUUGGUAUCCCUGUCAAGGUCUCAAUCCGUUCAGCGAAUUCGUU
>cel-mir-359 MI0000758 Caenorhabditis elegans miR-359 stem-loop
AAUGCUCCUUGAAAUUUCAAUCGUUAGAGUAACACACAGUUACACGACCUCAUCAAUCGU
GUCACUGGUCUUUCUCUGACGAAUUGAAGUUCUGGAGACAAUUUUGGUUG
>cel-mir-360 MI0000759 Caenorhabditis elegans miR-360 stem-loop
CAUUCUGUUAGGAAGCAUCAAUGUGUUGUGACCGUUGUUACGGUCAAUUUGCAAAUUGAA
AAAAUGACCGUAAUCCCGUUCACAAUACAUUGUUCGUUUUCUCCAAAGGU
>cel-lsy-6 MI0000801 Caenorhabditis elegans lsy-6 stem-loop
CCAUCAAAUGCGUCUAGUAUCAAAAUCAUGUAAAAACUGUAAAACAGAUUUUGUAUGAGA
CGCAUUUCGAUGA
>cel-mir-392 MI0000819 Caenorhabditis elegans miR-392 stem-loop
UUUUUGAAAAUCUCGCAGACGUGUUCAGUCAGCAUUCGUGGUUGAGGAUAUCGAACACAA
AAAAAGAUAUCAUCGAUCACGUGUGAUGACAGAUUUUCUGCGACUAACAG
>cel-mir-784 MI0005184 Caenorhabditis elegans miR-784 stem-loop
UUCGACGUCCACGUGGCACAAUCUGCGUACGUAGAAAGAUCAAAAAGUCACUUCUAUGUA
CAAAUGUUGCGCUGCCUGGCACAGUGAA
>cel-mir-785 MI0005185 Caenorhabditis elegans miR-785 stem-loop
GCUCUUUUUCUCACCCAUCAGCACAGAAUUUUUCGCUAACAGAAACCUCAAAACAAUGUA
AGUGAAUUGUUUUGUGUAGAUGGUGGAAAUGAGC
>cel-mir-786 MI0005186 Caenorhabditis elegans miR-786 stem-loop
GGGAUAGUUCCCGAUCGAAUAUCAGUUGGGGUAUUUACAAAAAGACAAAAUUGUAAUGCC
CUGAAUGAUGUUCAAUCGGUGAUGAAUCUC
>cel-mir-787 MI0005187 Caenorhabditis elegans miR-787 stem-loop
GAUGUAUCAGUGGACGAAAGAUACAUACGAUCUUACAUCUUCAAAAUGGUAUGUAAGCUC
GUUUUAGUAUCUUUCGUCUCUGAUCACAUU
>cel-mir-788 MI0005188 Caenorhabditis elegans miR-788 stem-loop
GCUCACUUUUCCGCUUCUAACUUCCAUUUGCAGAGUUCAAGUAAUCUGGAAAUGGAUUAG
AAUCGUGGAAAAGUUAGU
>cel-mir-789-1 MI0005189 Caenorhabditis elegans miR-789-1 stem-loop
UGUCCUGAAGGCAGGCAAUUGAUGACCCAGACAAGGACUAAUCAAGAUUGUCGAUCUAGU
CCCUGCCUGGGUCACCAAUUGUCGGCCCCCGCGGGCA
>cel-mir-789-2 MI0005190 Caenorhabditis elegans miR-789-2 stem-loop
UGUCCUGAAGGCGGACAAUUGAUGACUCAGGCAGGGACUAAUCAUGAUUGUCGAUUUAGU
CCCUGCCUGGGUCACCAAUUGUCGGCCCCCGCGGACA
>cel-mir-790 MI0005191 Caenorhabditis elegans miR-790 stem-loop
GCCGGCUUGGCACUCGCGAACACCGCGAUUUCACUUAUAACUCGCGGCGUUAGCUCUGUG
UCAAACCGGC
>cel-mir-791 MI0005192 Caenorhabditis elegans miR-791 stem-loop
GAACCUUCGAUUACCUUAUCCGUUGUAGCCAAAGUUCAACGAAGCGGCAACUUUGGCACU
CCGCAGAUAAGGCAAUCGAUUGUUU
>cel-mir-792 MI0005193 Caenorhabditis elegans miR-792 stem-loop
AAGUUGGUCAACGUUUGAGAGUUCAAAAGAUUUAGCAAUUUUAUACGAGUGAAAUUGAAA
UCUCUUCAACUUUCAGACGUUUUCUGAUUU
>cel-mir-793 MI0005194 Caenorhabditis elegans miR-793 stem-loop
UGGUUGGUAAAAGUCUGUUUAACUAUUGUACAUCACAAUUUUCACUGCGAAAAAUUGAGG
UAUCUUAGUUAGACAGACAUAUACUACAACCA
>cel-mir-794 MI0005195 Caenorhabditis elegans miR-794 stem-loop
CUGAGCGUGUCUCUUGAGGUAAUCAUCGUUGUCACUUCGCAAAGUUGGAAUUGAAAACGU
UGUCUAUCUCGAAAGGCUUAUCAG
>cel-mir-795 MI0005196 Caenorhabditis elegans miR-795 stem-loop
GAAACGUUACCUGCUGAGGUAGAUUGAUCAGCGAGCUUGAUACCCCGUUCAAAAUCGUGA
UCAGUAUACUUCGUCAGGCAGCUUGUUUU
>cel-mir-796 MI0005197 Caenorhabditis elegans miR-796 stem-loop
ACUCUAAUGACAAGCUGGAAUGUAGUUGAGGUUAGUAAAAGCACUAUACUUGUUACAAAC
CUUGCCACGUUCCGACUUGUCAAAAGAGU
>cel-mir-797 MI0005198 Caenorhabditis elegans miR-797 stem-loop
CGUCCAAUGGACGAUAUCACAGCAAUCACAAUGAGAAGAAUACAUCUAGAUACUCUUUUC
AUUGGUUUCUGUGAAAUCGUAUUUGAAUG
>cel-mir-798 MI0005199 Caenorhabditis elegans miR-798 stem-loop
UACUGUUUCAUGUAGGUGUUAAAGUUUGUACAAGAAGUUAGUUUUCUGUUAAGCCUUACA
UAUUGACUGAGCAGUA
>cel-mir-799 MI0005200 Caenorhabditis elegans miR-799 stem-loop
GUUUUUCAAUUUUUUUCACCGGUUUUAAAAAGUGGUUUCACAUUCAAUAAAGACAUGUGA
ACCCUGAUAAAGCUAGUGGAAAUAUCGGAAAAC
>cel-mir-800 MI0005201 Caenorhabditis elegans miR-800 stem-loop
ACGGCGGCUGACAAUUUCCGAGUUAGGCCACUCUUAUAAUCAGUGGCCAAACUCGGAAAU
UGUCUGCCGCCGU
>cel-mir-1018 MI0005879 Caenorhabditis elegans miR-1018 stem-loop
GUAAGUUCAUGAUUUCUCCCAUAUAUUUUUCAUGAGAGAGAUCAUUGGACUUACAG
>cel-mir-1019 MI0005880 Caenorhabditis elegans miR-1019 stem-loop
GUGAGCAUUGUUCGAGUUUCAUUUUUAAUAAAAUUUAUUUAAAAACUGUAAUUCCACAUU
GCUUUCCAG
>cel-mir-1020 MI0005881 Caenorhabditis elegans miR-1020 stem-loop
GUAAGUGUUACAGAAUAAUCUUAGACAAAACAACUAAAAUUAAUGAAAAAUUAUUCUGUG
ACACUUUCAG
>cel-mir-1021 MI0005899 Caenorhabditis elegans miR-1021 stem-loop
UACUGUUUUGAAACAAGUGAGAUCAUGUGAAAUCCUCGGAGCUCGGAGCUUUGAAUUUUC
CAAAUAUUCAUAUUUAAAUUAUUUGUUUCAAACAGUA
>cel-mir-1022 MI0005900 Caenorhabditis elegans miR-1022 stem-loop
GGUCCAAAAUCGGCAAGAUCAUUGUUAGGACGCCAUCUUGAAGCAAUAUAAAGAUGAUAG
UCCAAUGAUGAUCCAGCUGUUCAAGGCU
>cel-mir-1817 MI0007979 Caenorhabditis elegans miR-1817 stem-loop
UGUACAUUUCAAUUUUCGAGUAGCCAAUGUCUUCUCUAUCAUGCAUUUUACAAAUAAUGA
GUACAUGAUAGUGAAAUAUUUGCUUCCUGAAUUUCAGAGAUGUUU
>cel-mir-1818 MI0007980 Caenorhabditis elegans miR-1818 stem-loop
CUGGAAAGAGUGGCCUUUUGUGGUCUUCAUGCCAUGAUUUUAUCACUCAAACUGAUAAAA
UCAUAGUUUGGAAACCUCGACAGGCUUUUCUUUUCUU
>cel-mir-1819 MI0007981 Caenorhabditis elegans miR-1819 stem-loop
AAUCAGUGAUCAAUCAUGCUCAAAACAUUCGACAUAACUUAAUUUCUUUGUGGAAUGAUU
GAGCUUGAUGGAUCGAUGAAA
>cel-mir-1820 MI0007982 Caenorhabditis elegans miR-1820 stem-loop
UUCAAAAAUUGCAUUUUCCAUCUUUUGAUUGUUUUUCGAUGAUGUUCGUUAAAUCGGUAU
AAGCGAACCAUUGUAAACAAUCAAAGAAUGGAGAAUCAAUUUAUGAU
>cel-mir-1821 MI0007983 Caenorhabditis elegans miR-1821 stem-loop
AUAUGUAGUUGGUACAAGUUUGCCCAACUUGCAGACUUUUCAAUUUUCGGCAAGUGGAAU
UGAGGUCUUAUAGUUAGGUAGACAUUUACUACAACUAAUAUAUA
>cel-mir-1822 MI0007984 Caenorhabditis elegans miR-1822 stem-loop
AUUCUUGAAAACUCCAAUAGUUUCUCUGGGAAAGCUAUCGGCCAAAUUUAACUGUCCGAG
CUGCCCUCAGAAAAACUCUUGGCUCAUCGAGAAA
>cel-mir-1823 MI0007985 Caenorhabditis elegans miR-1823 stem-loop
CUUUGACCUGAACGUCACCCCUAACCCUAUGCAGUAUUUGGAGCUCAUAAAAUACUGGAA
GUGUUUAGGAGUAAUGCUCAGUUGUCAGAA
>cel-mir-1824 MI0007986 Caenorhabditis elegans miR-1824 stem-loop
GUUCACCAGAGUUGGCAGUGUUUCUCCCCCAACUUUUGUUACAGAAUUGCAAAAAUGUUG
GCCGUGGUGAACACUUCCGCCUCUGGUUUGAAG
>cel-mir-1828 MI0008196 Caenorhabditis elegans miR-1828 stem-loop
GAUCACUUUUAUCGGUUCCGGUCCCUCUGCAAAAAAGUGGACUGGAAGCAUUUAAGUGAU
AGU
>cel-mir-1829a MI0008197 Caenorhabditis elegans miR-1829a stem-loop
AAGGGGACUUCUAAUUGUUUGUAAAAAAUCGAGUAUUACAACCAUUGGAAUUUCUCUAUU
>cel-mir-1829b MI0008198 Caenorhabditis elegans miR-1829b stem-loop
AAGCGAUCUUCUAGAUGGUUGUAAAACAUCGAGUAUUACAACCACUGGAAUUUCUCUAUU
>cel-mir-1829c MI0008199 Caenorhabditis elegans miR-1829c stem-loop
AAGCGAAAUUCAAGAUGGUUGUAAAACAUCGAGUACUACAACCACUGGAAUUUCUCUAUU
GC
>cel-mir-1830 MI0008200 Caenorhabditis elegans miR-1830 stem-loop
CGAGGUUUCACGUUUUCUAGGCCACGCCGCAAAUAGCCAGCUUGUGGCCUAGGAAAUGAG
AAAACUCGGC
>cel-mir-1832a MI0008202 Caenorhabditis elegans miR-1832 stem-loop
CAGCGAUUCGAACUCCGCCCACUGCACCUGAUUGGUUGACAAGUGGGCGGAGCGAAUCGA
UGAU
>cel-mir-1833 MI0008203 Caenorhabditis elegans miR-1833 stem-loop
ACGCUUACUUCGCAAGCCUCGCGCGUUUUCUUUUCAAGAGAAAAAGCGUGCGAGGCUUGC
GAAAUAAGUGUGC
>cel-mir-58b MI0008204 Caenorhabditis elegans miR-58b stem-loop
UGACUCGGUGUGUGAUCUCUUACCGUUUUAUGGAUAAGAGAUCAACCAUUGAGAUCCAA
>cel-mir-2207 MI0010955 Caenorhabditis elegans miR-2207 stem-loop
UGUGAAUUGAGACUGUGUAUAAGAAUGUAAGGAGGAGAGGGGCCGUUCGUAUCGUUCGUC
UUAUGCACAGGCUCAAUGCACACA
>cel-mir-2208a MI0010956 Caenorhabditis elegans miR-2208a stem-loop
AAGUGUACCCGAAUCUGAUAUCCUAUCAUCUGAAAAAGGAUGCAGUUUCUGGUAUACUUC
A
>cel-mir-2208b MI0010957 Caenorhabditis elegans miR-2208b stem-loop
AAGUGUACCCGGAUCUGAUAUCCUAUCACCAAAAAGAGGAUGCAGAUUUUGGUACACUUC
A
>cel-mir-2209a MI0010958 Caenorhabditis elegans miR-2209a stem-loop
GAGUGUAACCACUCUUCUCCUUCCGAGUAUUGAUUAUCGAGAAGAGAUCAGCGGUUACAC
UACA
>cel-mir-2209c MI0010959 Caenorhabditis elegans miR-2209c stem-loop
GAGUGUAACCGCACGUCUUGUUUCAAAACUCAAUAUAUGGAAAAAGACCACCGGUUACAC
UACA
>cel-mir-2210 MI0010960 Caenorhabditis elegans miR-2210 stem-loop
AGGCAGAUCAAUCAAUUUUUAGGUUUAUAUAAAUAAUCCUAAAGUCGAUUGCUCUACCCA
C
>cel-mir-2211 MI0010961 Caenorhabditis elegans miR-2211 stem-loop
CCUCCAUCUAUUCUCCAUCUGACGACGUCCCGUCCCGUCAGGUAGAAUUUAGAGGAGAAA
>cel-mir-2212 MI0010962 Caenorhabditis elegans miR-2212 stem-loop
UGGCAGAUCAUAGGCUGACUUUGCAAGCAUUUUAUACAAAGUGGCAUUUGAUAAGCCAUC
>cel-mir-2213 MI0010963 Caenorhabditis elegans miR-2213 stem-loop
UGGCGGACUCUUCACAGUUUGACCUCGGAGAUCAAGCUGUAAGAGGACUGCCUAA
>cel-mir-2215 MI0010965 Caenorhabditis elegans miR-2215 stem-loop
ACAGCACGUGUUACGAUGCUCCGUUAGUUCGGAGUUUUUACGGAGAAUCGUAGCGCGUGU
UGUUU
>cel-mir-2216 MI0010966 Caenorhabditis elegans miR-2216 stem-loop
GCACAUUUUAAGUCGGUAGGCGUCCAAUUUUGAUGCCUAUCUACUUAAAAUGUGCCU
>cel-mir-1832b MI0010967 Caenorhabditis elegans miR-1832b stem-loop
CAGCGAAUCGCUCGGCCCACUUUUGUGAACCAAUCAGCGUCAAAAGUGGGCAGAGCGAUU
CGCUGAU
>cel-mir-2217a MI0010968 Caenorhabditis elegans miR-2217 stem-loop
CAGAGUGGGCAGUCGGUGUCGAUCUACAUCAUUCGCAGGUCGACCCUUGUGCCUGUUUCG
GU
>cel-mir-2209b MI0010969 Caenorhabditis elegans miR-2209b stem-loop
AGUGUAACAACUCUUCUCCUUCCGAAAACCAAUAAUCGAGAAGAGAUGAGCGGUUGUGCU
UCA
>cel-mir-2218a MI0010970 Caenorhabditis elegans miR-2218a stem-loop
CAAACUACAAGUUUUAAGCCUCACCAAAAGUUGGGUGAGGCCAGAAUAGUGUAGUUUGUA
>cel-mir-2218b MI0010971 Caenorhabditis elegans miR-2218b stem-loop
AGACUACAAACUACAUCAUUUUCCAUCUCUUUGGUGAGGCUAGAAAAUUUGUAGUUUGUA
GUGAGA
>cel-mir-2219 MI0010972 Caenorhabditis elegans miR-2219 stem-loop
ACAGCUUUCUCUCGCACAUCGUCAGCUAGAUUUGAACUCUGUAUGAAAGCUGACGAAGUG
CGAGGGAAAGCUGAAG
>cel-mir-2220 MI0010973 Caenorhabditis elegans miR-2220 stem-loop
GUAAGACCAUAAACUAUUUAUCAAUUCAUCAUUUGAUCAAUUGUUUGUGGACUUACAG
>cel-mir-2221 MI0010974 Caenorhabditis elegans miR-2221 stem-loop
UACAUUUAUUCUUACUGUCCUCGAAUACAAACUGGCGGUUUGCAUUCACUUACAUUUAUA
AGACAAAAAUGCAAGUGAUACCAGACCGCUAGUUUGUAAAAGGGAUAAUUUUAUGUGA
>cel-mir-2953 MI0013633 Caenorhabditis elegans miR-2953 stem-loop
UACAGAAGUGUUCGUGAAAAUAAAUAUGUGUUUUUUUUAUGAUCACUAGCUCUUCUGUAG
C
>cel-mir-4805 MI0017535 Caenorhabditis elegans miR-4805 stem-loop
AGUCGGAGGCAGGGGUGUGCGGCAAAUUUGCCGAAUUUGCCGUUUGUCGAGCUCGGCAAA
UUUUGAGAUUUUCCGCACACCCCUGAUCGGAGCC
>cel-mir-4806 MI0017536 Caenorhabditis elegans miR-4806 stem-loop
GGAUUCAGUGGCGAGCCACUUACCGGCUGAGCCAUGCGCGCUGCGCUGCAUAGCUCAGCC
GGUAAGAGGCUUGCCUUUGGAGC
>cel-mir-4807 MI0017537 Caenorhabditis elegans miR-4807 stem-loop
GUGAGUUCAAAGUUACAUUUUCAAUAUAUCUAUUUUGAAAAUGCGACUUCUGGGCUUACA
G
>cel-mir-4808 MI0017538 Caenorhabditis elegans miR-4808 stem-loop
GUAAGAUAGAUUAGUGCUUUCAAUUAUUUCAAACGAAAGCUCUAUUCUCUCUUACAG
>cel-mir-4809 MI0017539 Caenorhabditis elegans miR-4809 stem-loop
GUAAGUUCAGAGUUGAAUUAUCUUGAUCAUAUUUGAUAAUACAACUUCUGGGCUUCCAG
>cel-mir-4810a MI0017540 Caenorhabditis elegans miR-4810 stem-loop
GUAAGUUCAUGAGUUCUCUUAUAAAAAGGUUUUUAUGAGUAUCGCAUCAACUUACAG
>cel-mir-4811 MI0017541 Caenorhabditis elegans miR-4811 stem-loop
AAAAUUGUGGUAUUGAACAAUACCUGUGUUAAAAGACAUACAUAGCAGCACCUUAUAACA
CUCGUAUUGUUCGCUACUACAGU
>cel-mir-4812 MI0017542 Caenorhabditis elegans miR-4812 stem-loop
AGAAGUAAGAGCGCUUGUAGUGAGUUGUCAAAAAUUGAGUAUGACAACCACUGCAAUUUC
UCUAUUACAUUUUUGG
>cel-mir-4813 MI0017543 Caenorhabditis elegans miR-4813 stem-loop
AUUUCACCAGACUAUCUAGGAAAUAUUGAACUAAUACAAAUUUUAGUUCAAUAUACCGGA
UGGUCUGGUGAAAGCAA
>cel-mir-4814 MI0017544 Caenorhabditis elegans miR-4814 stem-loop
UAAACCAACUUUACCCACUUCUCAACCAACUUUGGCCACUUUUCAACUGCCAUUCACAGA
AGUGGGCAAAGUUGGUUGAGAAGUGGGUAAAGUUGGGCAA
>cel-mir-4815 MI0017545 Caenorhabditis elegans miR-4815 stem-loop
UUGCCUCGUUCGUCGUAUAUUCGUCGUAUAUUGCGUCGUACAUUCCGGACUUCCUUCUAA
AUGUAUGAGCAAAAUGCGAGGAAUGUACGAUGCGAAUUG
>cel-mir-4816 MI0017546 Caenorhabditis elegans miR-4816 stem-loop
GUAAGUGGUUUUUGUAGAUCAAAAUAGUUAAGAAAUUUUUUGAUCUACAAUUUUCGCACU
UACAG
>cel-mir-4920 MI0017705 Caenorhabditis elegans miR-4920 stem-loop
GUAAGGAAAACUUUUGAAUUUCUUUUGAGAGAAAAUUCAUUUGUGAUUCUUUUCAG
>cel-mir-4921 MI0017706 Caenorhabditis elegans miR-4921 stem-loop
GUAAGUUGAUGAGUUCACACAUAAAUUUUGGAUAUAUAUGUGCCACUCACUUUCUUGCAG
>cel-mir-4922-1 MI0017707 Caenorhabditis elegans miR-4922-1 stem-loop
GUGAGUAGAACAAUUUCAUAUUGAAAAAAGUAAAAUUGUCCUCUAUAUAACUGUUCUAUU
CACAG
>cel-mir-4922-2 MI0017708 Caenorhabditis elegans miR-4922-2 stem-loop
GUGAGUAGGACAAUUCAUAUUGAAAAUAUUGUCUUUUAUAUAACUGUUCUAUUCACAG
>cel-mir-4923a MI0017709 Caenorhabditis elegans miR-4923a stem-loop
GUAAGCAAUUGCUUCUCAUUUUCAGAAAUUGUAUGUGAAAAAGAGAGCCUUUUGUUUACA
G
>cel-mir-4924 MI0017710 Caenorhabditis elegans miR-4924 stem-loop
GUAAGUAUCAUCAAUAUUAAUAAUUGAUAAUUAUUAGUAUUGGAUAAACUUAAG
>cel-mir-4923b MI0017711 Caenorhabditis elegans miR-4923b stem-loop
GUAAGCAAAUUCCCGUCAUUUUCUGGAAAUAUUUUGAAACGGCGGCAAUUUGUUUACAG
>cel-mir-4925 MI0017712 Caenorhabditis elegans miR-4925 stem-loop
GUAAGUGCAUAUGUUUCAAAAACUUGUUCAAAUUGUUUUCGAAAACAUUGCAUUUACAG
>cel-mir-4926 MI0017713 Caenorhabditis elegans miR-4926 stem-loop
GUAGGAGUGAAUUUUGAUUUUUUAUAUGUAAAUUUAAAAUUUAUUCUUACAG
>cel-mir-4927 MI0017714 Caenorhabditis elegans miR-4927 stem-loop
GUGGGUUUUUUCAAAAUUUUUUUAAUUAAAUAAAAAAAUUUGGAAAAAAGUUCCAG
>cel-mir-4929 MI0017715 Caenorhabditis elegans miR-4929 stem-loop
UAAAAUAUUUUAAUUCAUUAAAUAAAUUUGCGCGUAAGAUAAAAUGCACUGCACACAAAU
GCACACAAUGCACCACAUCUUACGCUCAAAUUUUCUUUAAUUAAUUUUCA
>cel-mir-4930 MI0017716 Caenorhabditis elegans miR-4930 stem-loop
GUCUGCCUAGGGGGCUGGCUAGGGCUGCCUAGGGGGCUGGCUAGGGCUGCCUAGGGGCUG
GCUGCCUAGGGGCUGGCUAGGGCUGCCUAGGGGCUGGCUAGGGUAGGCUU
>cel-mir-4931 MI0017717 Caenorhabditis elegans miR-4931 stem-loop
GAAUUUUGCUCGCGCCAAAAUGAGAACUACACGACCAAUCAGUGAUGUGCUCCACCCAAU
AUUGAACCAAUCGCUGAUUGGUUGAGCAGUUCUCAUUUUGGGUGG
>cel-mir-4932 MI0017718 Caenorhabditis elegans miR-4932 stem-loop
GUGCAAAAAGGGAUCUGGGAAGGGGGAUCAACGAAAAGGGGAUCUGGCACAGUGCCAGAU
CUCCUUUUCGUGGGGCCUCAUAAAUUUUUGAUCUUUUUUAAAUUGUUGAC
>cel-mir-4933 MI0017719 Caenorhabditis elegans miR-4933 stem-loop
CUCGUGAGCUUGCCAGAAUCGGUGGCAGUGACCUAUUCUGGCCAGAUCUAGCCAGGUUGG
GUCGCUGCCACCAAUUCUGGCCAGAUCUAGCCAGGUUGGGACGCUGCCAC
>cel-mir-4934 MI0017720 Caenorhabditis elegans miR-4934 stem-loop
AUUUAAUUCUAAAAAUCAUUUCUGACUGUUGGCCUCUUCAUUUUCGAAUUCCGCGGCAAA
AAAGCAGUGCCGAGCUUCUGUCUAGAUGUCUGCGUCAUUUUGUGAUAGCU
>cel-mir-4935 MI0017721 Caenorhabditis elegans miR-4935 stem-loop
AGUUACGGCGGGUUUUGCAAGCGCCGGCGAGAGAGGUGGAGAGCGCAGAGAAAGCAGUCG
CGCUAGCUGUCGGCGCCCUCCACUCUCUCGCCGCGGCUGACAAAUACGCU
>cel-mir-4936 MI0017722 Caenorhabditis elegans miR-4936 stem-loop
UAUACGCUAUCGAGAUAAUAAGCAUUUAUGGCUACAAUGUAUACGCCUCUCAAAAUUACG
UUCACAUUGCUUUGUGGCUUUGCUGGUAACUCUUUUGCCUUUCACGCAAC
>cel-mir-4937 MI0017723 Caenorhabditis elegans miR-4937 stem-loop
GAUUUUGGGCGCAGUGGCGCAACUGGGUAGAGGUUGGGCGGUGGAUCGCAGGUCCGAGGU
UCGAACCCCCGGGGUGGUAAAUAUUUUUGUUUUGAUGAUAUUGACUUUAU
>cel-mir-4938 MI0017724 Caenorhabditis elegans miR-4938 stem-loop
UCCGUAUUGCUGCCACAUUGACAUCAUCAUGCAUCAUCAGCAUGCUGCGCAGAGCCUGAA
AUGAUAAAUGUUGUUGUCAAAAUAUUAUUGCAACCGACGAAUAAUUUAAA
>cel-mir-5545 MI0019066 Caenorhabditis elegans miR-5545 stem-loop
GGUGAGGGGUGUGUCCCAUGCCGGUUUGAUCUACAAAAAAUGCGGGAGCAUAGAAAAAUC
CCGCACUUUUGUAGAUCAAACCGACAUGGGACAACCUGACACUGUGUUCA
>cel-mir-5546 MI0019067 Caenorhabditis elegans miR-5546 stem-loop
AGCUAAAUAAUUGCAUUUUCGCAACCCUUUCGCCAAUUUUUUUCGUGAAAAAACGUGUAA
UUUUACGAAAAAUUGCGCGCAUGGGUUGCGAAAACGCAUUAACCGCACGG
>cel-mir-5547 MI0019068 Caenorhabditis elegans miR-5547 stem-loop
CUGCGGAAUUUUGUUGAUUGAGACAACUUUUAGACCAAUAGGCAUCCAAAAAUGAUCAAA
AUUGGAUGCCUAUCGGCCUAAAAGUUGUCUCAAUCAACGAAUGAGAUAAA
>cel-mir-5548 MI0019069 Caenorhabditis elegans miR-5548 stem-loop
GUUCCAUCCUUGACCGCCGAACUGGUGUUUCAUAAAGCCUUCUCACUCUCCACGGCGGUA
GGCAAGCCCUGUGGAUUGGAGAAGGAGAAGCCCCACAGGAUGUCCCGAAA
>cel-mir-5549 MI0019070 Caenorhabditis elegans miR-5549 stem-loop
ACGAGAGGGGGAGAGAUUUUUUUGGGCCUUGUGAAAUUAACGUGAGUUUUCUGGUCAUCU
GACUAAUCAUGUUGGUUUUUUGUUGGUUUAUUUUGUUUUUAUCUUUGUUU
>cel-mir-5550 MI0019071 Caenorhabditis elegans miR-5550 stem-loop
UGACACUCCACCGUUUCUAAACCCCGCCCAAGAUUUCAUUUGCACUGAAAUGUGUCGGCC
GCAGUGCAAAUGAAAUCGUGGGCGGGUCUCAGAAACAGCGGAGUGUCGUUG
>cel-mir-5551 MI0019072 Caenorhabditis elegans miR-5551 stem-loop
UUAAUUAUUUUUGGAGUGGAGCUGUAAAUGGUUGGAAUCUGGUAUAAUGGCUUCGAGACU
UUUUAUACCAAUUUCUUACCAUUAGCAUCUACACUUUCAAAUCUAAAUC
>cel-mir-5552 MI0019073 Caenorhabditis elegans miR-5552 stem-loop
GGUCUGCUAAUUAUUUUUGUAGUUUGUAGUCUAGCAGACCAAUACCAAAAGCUUUGGGUC
UGCCAGACUACAAACCACACAAAUCACUAGCAGACCCUUUUUUUUUUUUU
>cel-mir-5553 MI0019074 Caenorhabditis elegans miR-5553 stem-loop
AAGGGUCGCAUUUAUACGAAAUGGUCUUGCCACGCGCCAUCCAUUGAUUUUUAAAUCUUU
UUUAAUCAAUGGGUAGCACGUGGCAAGACUAUUUUGCAUAAACAAACCCU
>cel-mir-5592-1 MI0019153 Caenorhabditis elegans miR-5592-1 stem-loop
CGGCCCUUACCGUUUAAUACAUGUUCCCGGUCGAUGCACCAUGUAUUAAACGGUAAGGGC
CGGC
>cel-mir-5592-2 MI0019154 Caenorhabditis elegans miR-5592-2 stem-loop
CGGCCCUUACCGUUUAAUACAUGGUGCAUCGACCGGGAACAUGUAUUAAACGGUAAGGGC
CGGC
>cel-mir-5593-1 MI0019155 Caenorhabditis elegans miR-5593-1 stem-loop
GAUGGCUGGAAUAUCGGUAUUCUCGGCUGAAACAUGCACUAAAUACCGCAUUCCAACCAA
CAA
>cel-mir-5593-2 MI0019156 Caenorhabditis elegans miR-5593-2 stem-loop
GAUGGCUGGAAUAUCGGUAUUCUCGGCUGAAACAUGCACUAAAUACCGCAUUCCAACCAA
CAA
>cel-mir-5594 MI0019157 Caenorhabditis elegans miR-5594 stem-loop
AAGAGUACUGUAGUUUCAAAAUUUCAUUGAUUAAAAUUUUGAACUACAGUACUCUUCA
>cel-mir-356b MI0019158 Caenorhabditis elegans miR-356b stem-loop
UGGUGAGACACGUCGUAACGAAUCCGCUGAAAUUUACAUUGAUGAUUUGUUCGCGUUGCU
CAACCACA
>cel-mir-5595 MI0019159 Caenorhabditis elegans miR-5595 stem-loop
UCUCUUUUUUCUCGCAUGCCAUCUCAAAACAUCGAUGGCGAGAGAGCGUGUGGAGAAGAG
AGACG
>cel-mir-8186-1 MI0026816 Caenorhabditis elegans miR-8186-1 stem-loop
ACUGCUCAAAGGACUUUGCUGCAAACAUACUCAAAUUUGCAGCAAAGUCCUUUGAGCAGU
U
>cel-mir-8186-2 MI0026817 Caenorhabditis elegans miR-8186-2 stem-loop
ACUGCUCAAAGGACUUUGCUGCAAAUUUGAGUAUGUUUGCAGCAAAGUCCUUUGAGCAGU
U
>cel-mir-8187 MI0026818 Caenorhabditis elegans miR-8187 stem-loop
UCGGGAAUGCCUACGCCUGCUUACCUGCCUAUUAGGCAUGGAAUAGGCACGUAGGCAGGC
AAGAUGUAGGCACGAUG
>cel-mir-8188 MI0026819 Caenorhabditis elegans miR-8188 stem-loop
AGGCAAGAUGUAGGCACGUAGGCAGUCAGGCCUCCAGUAGACACUUGCGAAAUAUGC
>cel-mir-8189 MI0026820 Caenorhabditis elegans miR-8189 stem-loop
UCUCUUAUCCACUAGGCCACGAGUGCCAGCGCCCUCAAGGAGUCGGGUCCGCAUGGCCUA
GUGGAUAAGAGGGA
>cel-mir-8190 MI0026821 Caenorhabditis elegans miR-8190 stem-loop
CGGGAAAUCGCUUUGGAAUCCAGGAAAUCCGGGAAUUUCGGGAUUCCUACCGAUUUUCAG
CG
>cel-mir-8191 MI0026822 Caenorhabditis elegans miR-8191 stem-loop
CCCCUGCCUGGGUCACCAAAUGUUGGCACGGUUGCCAACAGUUUUCGUAUCCAAGUAGUC
CAAGGGAC
>cel-mir-8192 MI0026823 Caenorhabditis elegans miR-8192 stem-loop
CGGUCGAGCGAGUCUCAGUCGGCCGUGGCGGUGCGUUGAUGCCUGCUUGUGUGGCCGAAA
GAGACUCAUUGGGCCUGC
>cel-mir-8193 MI0026824 Caenorhabditis elegans miR-8193 stem-loop
CGCGGGACUAGUCAAGUGUCGGCUGCAACCAGAGCAGCCGACACUUUCCGGUUUUGCGAA
>cel-mir-8194 MI0026825 Caenorhabditis elegans miR-8194 stem-loop
AUGCGCCUUUAAAAAGGUACGGUAGGUGAUUACCGUACACUCUUAAAGGCGCAUGC
>cel-mir-8195 MI0026826 Caenorhabditis elegans miR-8195 stem-loop
GUCGAGCUGUCCGUACUCGUCGACUAUAACCGACGCCAAGUAGAGGUACGAGCUGUGACG
G
>cel-mir-8196a MI0026827 Caenorhabditis elegans miR-8196a stem-loop
CCCCAUAGAAAUAUUUUCUAUGUCAACCUCUUGCACGGUUGCCGUAGUUAAUUUUUCUUU
GGGAAU
>cel-mir-8197 MI0026828 Caenorhabditis elegans miR-8197 stem-loop
AGUGCUUUGCUCCACCCAACUCGUAACCAAUUAGAAAGAUGGGAAGGAGUUGGCAAAGCA
AGGUUCUGA
>cel-mir-8198 MI0026829 Caenorhabditis elegans miR-8198 stem-loop
UUGAACAGUUUCAAUUUGUUUUUAAAUUGUUCUACAACAAUUUUUAAGAAUUAAUUACGG
AUACUGUUCAAA
>cel-mir-8199 MI0026830 Caenorhabditis elegans miR-8199 stem-loop
UCGGACAAUAUCACUGGAUCUUCAAAUAUGUGGAUUUCAACGUGGCGGAAAUGUAUUAGA
AAAAGGUGUAGAAGGAUGUUGGAAAAUA
>cel-mir-8200 MI0026831 Caenorhabditis elegans miR-8200 stem-loop
UGGCUCAAAUCUCCAGUCAGACCCUGAUGUGGGUCUGACGGGAGAUUUGAGCCAUC
>cel-mir-8201 MI0026832 Caenorhabditis elegans miR-8201 stem-loop
UCUGGAUCGAUAAUGUAAACCUAUUGAAUCUAUAGAAUUACAUUAUUGAUCCAGAGA
>cel-mir-8202 MI0026833 Caenorhabditis elegans miR-8202 stem-loop
UGAACAGAAAAAGUCGUGUGUUUCAAGAAGUCGAUAAUAUUCAAGACUUAAUUUUUUUGU
UGCAGAGACAUUUUGGACAAUUGC
>cel-mir-8203 MI0026834 Caenorhabditis elegans miR-8203 stem-loop
UGAACAUCAUUCAGGGCAUUACAAUUUUGUCUUUUUGUAAAUACCCCAACUGAUAUUCGA
U
>cel-mir-4810b MI0026835 Caenorhabditis elegans miR-4810b stem-loop
GUAGGUUCAUGAGUAGUCAUAUAGGUAUAUUGUACGUAUGACUAUCUCAUCAACUUACAG
>cel-mir-8204 MI0026836 Caenorhabditis elegans miR-8204 stem-loop
UGGUCUCACCACGCGUUACUCAUUAAUGUUUUUUUUUUUCAAUCAAUGGGUUGCGCGUAG
CGAGGCCAUUC
>cel-mir-8196b MI0026837 Caenorhabditis elegans miR-8196b stem-loop
CCCAUAGAAAUAUUUUCUAUGUCAACCUCUUGUACGGUUGCUGUAGUUAAUUUUUUCUUU
GGGAA
>cel-mir-8205 MI0026838 Caenorhabditis elegans miR-8205 stem-loop
UGGCAGACUUCGUUGAGGCUAUGACUACAAACUACAAUUUUCGUUUAGCCUCACCCAGUU
UUCCACG
>cel-mir-8206 MI0026839 Caenorhabditis elegans miR-8206 stem-loop
UAUAUAAUGUAAUCUGAAAUCACAUUAUUUUUCGGGAUUUCAGAUUACAUUCUAUAGG
>cel-mir-8207 MI0026840 Caenorhabditis elegans miR-8207 stem-loop
UUGUCCUCUUUUCUCUCAUUUGCACAUUUUAUUGAUAUUCAAAUAUUGAUGCAUUGGAAG
AAAAGAGAACGAGA
>cel-mir-8208 MI0026841 Caenorhabditis elegans miR-8208 stem-loop
UCCGCCCACAGUUGAACCAAUUAGCGACCCCACUUCUAAUUGGUUCAGGAAUGGGCGGAA
CU
>cel-mir-8209 MI0026842 Caenorhabditis elegans miR-8209 stem-loop
AAAACGAAGAAAGAAGAAGAAGCAUAGUGUUGUCUUCUUCUUCUCCCUUCGUUUCCC
>cel-mir-8210 MI0026843 Caenorhabditis elegans miR-8210 stem-loop
UGCCUUCUUUCCUUGUGUCGCCGACAAAUCGCCACAAUCCGUCGACGAAAAAAAGAAAGA
AAGAAA
>cel-mir-2217b-1 MI0026844 Caenorhabditis elegans miR-2217b-1 stem-loop
CAGAGCGGGCAGUCGGUGUCAAUCUGCAACAAUAGCAGGUUGACCCUUGUGCUUGUUUCG
GC
>cel-mir-2217b-2 MI0026845 Caenorhabditis elegans miR-2217b-2 stem-loop
CAGAGUGGGCAGUCGGUGUCAAUCUGCAACAAAAGCAGUUUGACCCUUGUGCUUGUUUCG
GC
>cel-mir-2217b-3 MI0026846 Caenorhabditis elegans miR-2217b-3 stem-loop
CAGAGUGGGCAGUCGGUGUCAAUCUGCAACAAUAGCAGGUUGACCCUUGUGCUUGUUUCG
GC
>cel-mir-8211 MI0026847 Caenorhabditis elegans miR-8211 stem-loop
ACUCGAGGCCGGUGAGCUGCGUGAAAUGGCCGGCUAUCUAUUACGGCUCGCCGAGCUUCG
AGAAC
>cel-mir-8212 MI0026848 Caenorhabditis elegans miR-8212 stem-loop
UUGCUCAAAAAUUACUUCAAAGUCGAUCGGCUCAUUGCGACUUCGAGACAGUUUUUGAGC
AACU
>cel-mir-2217b-4 MI0026849 Caenorhabditis elegans miR-2217b-4 stem-loop
CAGAGUGGGCAGUCGGUGUCAAUCUGCAACAAUAGCAGGUUGACCCUUGUGCUUGUUUCG
GC
>cel-mir-12134 MI0039736 Caenorhabditis elegans miR-12134 stem-loop
UUUUUUCAAGAAAGUGGUCAACAGAAAAGUUGUAGAUAAAGUGAUUAUCUACAUCUUUUU
AGUUGAUCACUUUUUUGUGAGAU
>cel-mir-55b MI0039737 Caenorhabditis elegans miR-55b stem-loop
AGGAAUAAGGGGCUCAGCAGAAACUUAUACGGGUAUAGCAUAUCCAAAAAGUAUAACCGA
UAGGUUUCUGCCGAGUCCCAUUAAGUUCCA
>cel-mir-58c MI0039738 Caenorhabditis elegans miR-58c stem-loop
AUAUUCAAUUGCAACCUGUUGGUUGAUCUCCUACCAAAUAAUGGAUAAGAGAUCAGGCAA
UAGGUUCAAAAGUGAAUAA
